# Supplementary material for: Quantitative Analysis of Axial Rigidity at Different Passive Movement Velocities in Parkinson’s Disease: A Cross-Sectional Study
Source: J Clin Med. 2026 Jun 10;15(12):4492. doi: 10.3390/jcm15124492 (PMC13302681; doi:10.3390/jcm15124492)
Supplement: Supplementary file 1 [file jcm-15-04492-s001.zip]

Archive with 1 entries (1 files):
- jcm-4351533-supplementary.pdf
